# Supplementary material for: Dynamical modelling of phenotypes in a genome-wide RNAi live-cell imaging assay
Source: BMC Bioinformatics. 2013 Oct 16;14:308. doi: 10.1186/1471-2105-14-308 (PMC3827932; doi:10.1186/1471-2105-14-308)
Supplement: Additional file 1 — Table S1. List of 2190 siRNAs inducing a disruption of the cell cycle. The “Mitocheck.sirnaID” column indicates the siRNA IDs, as referenced in the http://www.mitocheck.org database. The “target.hgnc“ column indicates the HUGO gene symbol targeted by the siRNAs. The four next columns are the different times of disruption of the cell cycle induced by the siRNAs, in hours. The two next columns are the measured durations of the interphase and mitosis phases induced by the siRNAs, in hours. [file 1471-2105-14-308-S1.tsv]

Mitocheck.sirnaID	target.hgnc	time.quiescence	time.mitotic.arrest	time.polynucleation	time.death	duration.mitosis	duration.interphase
MCO_0000028	AKAP4					2.1
MCO_0000058	CALM1					2.1
MCO_0000070	CDK4					2.3
MCO_0000079	CDKN2A		26.1
MCO_0000112	DLG1			49
MCO_0000138	GKAP1			42.2
MCO_0000188	MAGI3	42.4
MCO_0000190	LAMTOR3					4.2
MCO_0000264	PANK4						40.1
MCO_0000268	CDK18						44.9
MCO_0000321	PIP5K1C		18.4			2.3
MCO_0000351	PRKAG3						40.9
MCO_0000375	PRKRIR						40.2
MCO_0000387	SIK2	49.3
MCO_0000403	ADRBK1					2.3
MCO_0000424	CIT					2.2
MCO_0000429	DMPK		34.4			8.5
MCO_0000455	MAST2		39.6			8.7
MCO_0000460	PDPK1			18
MCO_0000475	PRKACB					2.3
MCO_0000485	PRKCB					2.3
MCO_0000488	PRKCD					3.4
MCO_0000489	PRKCD					2.7
MCO_0000508	PRKG1		33.7			5.7
MCO_0000648	MAPKAPK3					2.3
MCO_0000655	MARK2			46.4
MCO_0000671	DCLK2					2.1
MCO_0000677	CAMKV				41.4	3
MCO_0000678	CAMKV					2.5
MCO_0000716	PRKD3	40
MCO_0000733	SNRK					2.3
MCO_0000742	STK17A					2.1
MCO_0000753	TSSK3					4
MCO_0000756	TSSK1B			39.2
MCO_0000763	KALRN					3
MCO_0000804	TTBK2					2
MCO_0000832	CDK2						40.2
MCO_0000994	STRADA				46.6
MCO_0001007	MAP2K4					2
MCO_0001021	MAP3K2					2.8
MCO_0001026	MAP3K3			44.1
MCO_0001067	OXSR1		27.6
MCO_0001074	PAK2					2.8
MCO_0001083	PAK6					4.8
MCO_0001097	STK25					2.5
MCO_0001103	STK39					3.7
MCO_0001170	EPHB1				46
MCO_0001186	ERBB3					2.2
MCO_0001193	FER			46.1
MCO_0001201	FGFR2					2.2
MCO_0001202	FGFR2					2.1
MCO_0001204	FGFR3					2.7
MCO_0001229	HCK					2.2
MCO_0001230	HCK					3.3
MCO_0001244	JAK1		21.3		26.7	4.8
MCO_0001261	LTK					3.8
MCO_0001311	RET		0			3.1
MCO_0001314	ROR1			0
MCO_0001369	ACVR1C	29.4
MCO_0001390	BMPR1A					2
MCO_0001400	BRAF						45.4
MCO_0001468	RIPK4					2.7
MCO_0001472	TESK1				37.3	3
MCO_0001488	ZAK					2
MCO_0001506	ATR	45.4
MCO_0001551	PDK1					2.3
MCO_0001573	RIOK2					2.9
MCO_0001586	TAF1					3.5
MCO_0001611	AAK1				38.5	2
MCO_0001648	EIF2AK3					3
MCO_0001660	ULK4				18	10.2
MCO_0001672	GSG2			20.6			47.7
MCO_0001705	NEK2		48.2			3.6
MCO_0001725	NEK9					2.1
MCO_0001734	NRBP1					2.3
MCO_0001743	PINK1				28.3	3.7
MCO_0001747	PLK1	42.3
MCO_0001748	PLK1					10.1
MCO_0001760	EIF2AK2			47.5
MCO_0001768	WNK4					2.9
MCO_0001774	RNASEL						47.5
MCO_0001821	ULK2				45.1	2.2
MCO_0001827	ADK					2.2
MCO_0001879	CKM			47.5
MCO_0001886	CKMT2						42.4
MCO_0001914	DGKI			8.1
MCO_0001918	DGKZ		26.5
MCO_0001924	DAK					2.4
MCO_0001996	ITPKB	40.1
MCO_0002008	LCK					2.6
MCO_0002031	NME3					2.7
MCO_0002054	PAPSS1		34.8			3.7
MCO_0002107	PIP4K2B					2.6
MCO_0002153	SPHK2					2.1
MCO_0002245	AVPR2					6.2
MCO_0002253	BAI2			48.6
MCO_0002288	CASR			47.9
MCO_0002303	CCR2			47.5
MCO_0002327	CCRL1				37.6	3.2
MCO_0002403	DRD1	32.7				3.6
MCO_0002440	EDNRA						42.6
MCO_0002447	ELOVL4					2.9
MCO_0002523	FZD8					2.5
MCO_0002525	FZD9				39.1	2.6
MCO_0002535	GALR2					2.4
MCO_0002667	SLC52A1			0
MCO_0002673	GPR174					3.2
MCO_0002679	GPR19	41.8		9.8			41.4
MCO_0002709	GPR31			48.1
MCO_0002716	GPR35			47.2
MCO_0002718	GPR35	25.4
MCO_0002720	GPR37				46.2
MCO_0002732	FFAR2		30.4		28.9	9.8
MCO_0002741	LGR4				37.2
MCO_0002756	GPR55			13.7
MCO_0002773	GPR63	47.2
MCO_0002777	GPR64	48.9
MCO_0002814	GPR83	31.6
MCO_0002826	GPR88			44.7
MCO_0002838	GPRC5C					2.7
MCO_0002857	GRM3					2.3
MCO_0002868	GRM7			43.8
MCO_0002898	HTR1B					2.3
MCO_0002900	HTR1B					2.6
MCO_0002905	HTR2A					2.1
MCO_0002983	MC5R		23.4	8.9
MCO_0003001	MRGPRX2					2.3
MCO_0003023	NMUR2			46.8
MCO_0003053	OPN4				46.4
MCO_0003055	OPRD1					3
MCO_0003073	OR10H3		20.9		24.5	3.8
MCO_0003102	OR1E2			0			43
MCO_0003141	OR3A2	43.5
MCO_0003153	OR51E2		31.3			2.4
MCO_0003155	OR52A1					4
MCO_0003171	OR6A2					2.8
MCO_0003189	OXGR1					2.4
MCO_0003234	PTAFR		28.4			2.3
MCO_0003243	PTGER2	28.3	18.8	18.1			49.6
MCO_0003247	PTGER4					3.6
MCO_0003264	GPRC5A						43.5
MCO_0003273	RGR					4.1
MCO_0003366	TAS1R2						42
MCO_0003406	TAS2R5						48.4
MCO_0003463	XCR1				44.9
MCO_0003472	AZU1						41.3
MCO_0003542	CFLAR					2.1
MCO_0003617	NR0B2	49.4
MCO_0003649	NR2E3			44
MCO_0003677	NR5A1			16.5
MCO_0003737	CNP					2.1
MCO_0003778	PDE3A					2.2
MCO_0003827	PDE8B	33.4
MCO_0003875	NR3C2					2.5
MCO_0003879	NRIP2						40
MCO_0003900	BAP1					2.1
MCO_0003922	CAPN3			40
MCO_0003933	CAPN7						42.5
MCO_0003938	CAPNS1			0
MCO_0003951	CTSC						46.5
MCO_0003960	CTSK					2.1
MCO_0003984	GGH			44.2
MCO_0004001	TINAGL1					2.5
MCO_0004049	SENP8			46.1
MCO_0004071	UCHL5						44.8
MCO_0004112	USP30					4.5
MCO_0004114	USP31			45.6
MCO_0004144	USP5					3.4
MCO_0004165	CFB					2.1
MCO_0004168	C15orf27						41.1
MCO_0004193	CPVL					2.1
MCO_0004198	CTRC						40.9
MCO_0004203	CTRL				16.7	5.4
MCO_0004207	TMPRSS11E			41.3
MCO_0004219	DPP10					2.1
MCO_0004253	CELA3B					2.5
MCO_0004275	FAP					2.7
MCO_0004276	FGL2					2.6
MCO_0004281	PRSS36					3
MCO_0004289	GZMA					2.2
MCO_0004313	HGFAC						43.5
MCO_0004331	KLK1			14.2
MCO_0004338	KLK11		36			4.7
MCO_0004352	KLK2					2.1
MCO_0004361	KLK5	49.3					42.6
MCO_0004376	KLKB1					4.1
MCO_0004439	PCSK5					3.8
MCO_0004471	PROC					2.5
MCO_0004511	PRSS33		31.2			4.3
MCO_0004514	PRSS35					4.1
MCO_0004516	TMPRSS15					2.6
MCO_0004522	PRTN3					3.8
MCO_0004531	ST14					2
MCO_0004553	TMPRSS6					3.6
MCO_0004581	PRSS55					2.3
MCO_0004606	ADAM19		19.3
MCO_0004608	ADAM19	40.3	13.3	14.6
MCO_0004628	ADAM29			1.6
MCO_0004663	ADAMTS14						40
MCO_0004685	ADAMTS20	41.3
MCO_0004693	ADAMTS5		37.1			2.7
MCO_0004732	CPA2			5
MCO_0004793	DPEP3	43.9				2.2
MCO_0004803	ECEL1					2.3
MCO_0004816	AGBL2			45.6
MCO_0004848	ADAMTS6					2.1
MCO_0004968	NETO2					2.5
MCO_0005044	YME1L1					3.5
MCO_0005046	YME1L1			1.8
MCO_0005101	CPQ					5.6
MCO_0005103	CPQ			45.5
MCO_0005113	PSMA2					2.5
MCO_0005118	PSMA3	41.3
MCO_0005121	PSMA4		2.4			7.8
MCO_0005123	PSMA5					3.7
MCO_0005125	PSMA6					4.4
MCO_0005126	PSMA6		42.1		38.1
MCO_0005130	PSMA7						40.5
MCO_0005136	PSMB1					3.2
MCO_0005140	PSMB2						41.5
MCO_0005144	PSMB3				42.3	2.6
MCO_0005148	PSMB4		45.2
MCO_0005150	PSMB5						40.2
MCO_0005151	PSMB5					5.4
MCO_0005166	PSMD9		27.7			2
MCO_0005181	SENP5			33.9
MCO_0005185	SENP7			44.3
MCO_0005193	USP1	49.4
MCO_0005213	PAN2					2.8
MCO_0005214	PAN2					2.5
MCO_0005229	CNGB1					2
MCO_0005264	HTR3A					3.9
MCO_0005266	HTR3B			43.7
MCO_0005339	CACNA1G						40.8
MCO_0005369	CACNB3						41.9
MCO_0005380	CACNG3					2.1
MCO_0005416	KCNA2			49.9
MCO_0005470	KCNE1					2.9
MCO_0005487	KCNG1			47.8
MCO_0005505	KCNH3						43.8
MCO_0005506	KCNH4		6			2.9
MCO_0005557	KCNJ6				35.6	3
MCO_0005576	KCNMB3		31.3
MCO_0005583	KCNN1					3.9
MCO_0005590	KCNN4					3.4
MCO_0005592	KCNN4					3.2
MCO_0005600	KCNQ3					2.8
MCO_0005674	ATP5A1			49.7
MCO_0005686	CFTR						46.2
MCO_0005721	CLCN7				39
MCO_0005727	CLCNKB					3.4
MCO_0005731	FXYD7				34.1	4.9
MCO_0005734	VDAC1		16			2
MCO_0005736	VDAC1					2.5
MCO_0005750	ASIC3					2.5
MCO_0005751	ASIC3					8.2
MCO_0005777	FXYD2		5.6		0.4	12.4
MCO_0005785	KCNK12				29.6
MCO_0005797	KCNK17					2.4
MCO_0005827	PKD1L2					2.5
MCO_0005855	TRAPPC10					2.4
MCO_0005857	TPCN1		13.5		24.8	4.4
MCO_0005860	TPCN2					2.6
MCO_0005864	TPTE	43.2	35.4
MCO_0005889	TRPC7				28.3
MCO_0005890	TRPM1					2.4
MCO_0005908	TRPM7					2.3
MCO_0005923	TRPV4					4.3
MCO_0005930	TRPV6					4
MCO_0005933	ABCA1					2.5
MCO_0005951	ABCA4						44.8
MCO_0005955	ABCA6	46.6					44.8
MCO_0006005	ABCC12			44.5
MCO_0006010	ABCC2					2.4
MCO_0006011	ABCC2					2.6
MCO_0006017	ABCC4	46.7		44.6
MCO_0006024	ABCC8					2.5
MCO_0006025	ABCC8	46.9					44.6
MCO_0006029	ABCC9			42.4
MCO_0006038	ABCD3			45
MCO_0006044	ABCE1						42.3
MCO_0006056	ABCG1					2.1
MCO_0006061	ABCG4						40.9
MCO_0006105	SLC7A3					2.1
MCO_0006158	SLC2A8					4.6
MCO_0006178	SLC5A3					3.7
MCO_0006249	ATP6V0E1						41.8
MCO_0006270	COX7A2L			44.1
MCO_0006271	COX7A2L						44.3
MCO_0006290	NNT			41.5
MCO_0006292	NNT			45
MCO_0006298	AQP10			45
MCO_0006301	AQP11			44.7
MCO_0006320	ASNA1					2.2
MCO_0006321	ASNA1	47.7
MCO_0006331	ATP11A					3.3
MCO_0006362	CLIC2					2.6
MCO_0006376	COG2	45.8
MCO_0006383	SLC22A23			48.7
MCO_0006428	DYDC2		7		0
MCO_0006447	MS4A8B				0	3.9
MCO_0006457	NXF3				0.3
MCO_0006470	PITPNM1					2.5
MCO_0006482	SNUPN						41.7
MCO_0006487	SEC24B					2
MCO_0006494	SERPINA6						43.9
MCO_0006513	SLC11A2			46.2
MCO_0006528	SLC12A5				0
MCO_0006544	SLC13A1			45.3
MCO_0006548	SLC13A3					5
MCO_0006570	SLC16A1					2.2
MCO_0006579	SLC16A2			33.7
MCO_0006608	SLC17A4					2.2
MCO_0006610	SLC17A4			46.5
MCO_0006663	SLC20A1			45.1
MCO_0006706	SLC22A4						41.6
MCO_0006709	SLC22A5					2.1
MCO_0006716	SLC22A8			46
MCO_0006733	SLC25A1					2.7
MCO_0006735	SLC25A10					2.7
MCO_0006736	SLC25A10			42.8
MCO_0006742	SLC26A1						41.3
MCO_0006756	SLC26A7						42.1
MCO_0006757	SLC26A7					2.1
MCO_0006758	SLC26A8			49.3
MCO_0006783	SLC28A2						41.1
MCO_0006786	SLC28A3						43.3
MCO_0006789	SLC29A1					2.2
MCO_0006797	SLC29A4			46.6
MCO_0006805	SLC30A2					2.3
MCO_0006806	SLC30A3				30.6	3.6
MCO_0006822	SLC31A1						44.8
MCO_0006837	SLC35A3					2.3
MCO_0006842	SLC37A2			42.2
MCO_0006858	SLC39A2						41.3
MCO_0006866	SLC39A8					3.3
MCO_0006870	SLC3A1			41.5
MCO_0006875	SLC4A1		26.2			5
MCO_0006882	SLC4A11					5.8
MCO_0006914	SLC5A7					2.4
MCO_0006923	SLC6A11						44
MCO_0006933	SLC6A14	48.4					45.9
MCO_0006969	SLC6A9		33.6			2.2
MCO_0006986	SLCO1C1					2.2
MCO_0006999	SLCO4A1						41.1
MCO_0007009	SLCO6A1					2.6
MCO_0007029	STX1A						42.8
MCO_0007032	STX3					2.3
MCO_0007050	TIMM8B	49.4
MCO_0007134	PTPRB		37.5			2
MCO_0007136	PTPRC						40.3
MCO_0007150	PTPRG			34.4
MCO_0007152	PTPRH	49.8
MCO_0007191	ACP2						41.9
MCO_0007245	DUSP13					3
MCO_0007260	DUSP19		37.6			3.1
MCO_0007289	DUSP8		18
MCO_0007290	DUSP8					2.6
MCO_0007291	DUSP9			44
MCO_0007293	DUSP9			46.3
MCO_0007318	G6PC				43.1	3.4
MCO_0007343	INPP4A			39.5
MCO_0007344	INPP4A			48.1
MCO_0007348	INPP5A		48.7			2.4
MCO_0007368	LHPP			44.7
MCO_0007384	STYXL1	48.4
MCO_0007421	PFKFB3						41.1
MCO_0007464	PPM1F	32.7		6		2.2
MCO_0007470	PPM1L	45.3				2.4
MCO_0007491	PPP1R12A					2.2
MCO_0007493	PPP1R12A					3.4
MCO_0007510	PPP1R3C			48.1
MCO_0007517	PPP1R7					3.4
MCO_0007607	SGPP1					2.6
MCO_0007667	CYP26A1			43.2
MCO_0007686	CYP2A7			26.8			40.2
MCO_0007692	CYP2C18	46
MCO_0007703	CYP2C9		43.3			4.9
MCO_0007753	CYP4F12	40
MCO_0007771	CYP51A1			38.8
MCO_0007777	CYP7B1			47.1
MCO_0007796	CYP2W1	46.2
MCO_0007797	CYP4F22					2.1
MCO_0007815	ACADM	49.6
MCO_0007826	ACADVL					4.1
MCO_0007848	ADH7					2.5
MCO_0007884	ALDH3A2			44.5
MCO_0007896	ALDH5A1						47.6
MCO_0007920	CHDH					3.4
MCO_0007937	HSD17B14			44.1
MCO_0007972	DLD					3.1
MCO_0008034	HSD11B2					2
MCO_0008065	HSD3B7	43.8
MCO_0008070	IDH1					2.2
MCO_0008101	LDHB			37.2
MCO_0008105	LDHC					2
MCO_0008130	MDH2					2.1
MCO_0008134	MTHFD1		41				41.2
MCO_0008146	ND3					2.1
MCO_0008188	NDUFB10					4.7
MCO_0008193	NDUFB3						46.3
MCO_0008312	RDH8				36.5
MCO_0008318	RDH16						43.8
MCO_0008328	SDHA					2.2
MCO_0008338	SDHD					3.6
MCO_0008363	AASS						43.5
MCO_0008374	C1QTNF3	49.5
MCO_0008389	C20orf79			43
MCO_0008393	HSDL2			39.5
MCO_0008427	ECH1			47.2
MCO_0008428	ECH1					3.2
MCO_0008429	ECH1			47.2
MCO_0008440	ECHDC2						42.7
MCO_0008495	ME3					2.1
MCO_0008496	ALDH16A1					3.1
MCO_0008532	SERPINA4					2.1
MCO_0008555	VCL						41.6
MCO_0008569	ALOX15						41.6
MCO_0008573	ALOX15B						40.7
MCO_0008586	BCMO1			43.1
MCO_0008592	HAAO					6.2	43.1
MCO_0008594	HAAO			44.8
MCO_0008622	YWHAE		40.5				44.4
MCO_0008645	IDO2					2.8
MCO_0008653	RPE65						42.7
MCO_0008656	TYRP1	40.1
MCO_0008675	AIP						42.5
MCO_0008680	AMFR						44.5
MCO_0008695	CD244					2.4
MCO_0008726	CUBN			15.8
MCO_0008741	EPOR	42.7
MCO_0008746	FCAR					6
MCO_0008751	FCER1G				44.2
MCO_0008753	FCER1G	45.6
MCO_0008761	FCGR2A			41.8
MCO_0008762	FCGR2A				30.4	2.1
MCO_0008780	GALR3			0.2
MCO_0008801	GOSR2		11.6			2.7
MCO_0008812	GPR108	47.4
MCO_0008839	GPR144		20.8
MCO_0008848	GPR158	48.6
MCO_0008859	GPR89C			45.8
MCO_0008892	IFNAR2	38.8
MCO_0008902	IGF2R			46.9
MCO_0008918	IL12RB2			49.8
MCO_0008921	IL13RA1					2.6
MCO_0008939	IL18RAP			45.4
MCO_0008940	IL1R1			41.2
MCO_0008949	IL1RL1	40.5
MCO_0008952	IL1RL2			43.3
MCO_0008965	IL22RA1			47.3
MCO_0008966	IL22RA1		46.8
MCO_0008971	IL23R			44.3
MCO_0008999	IL6R			47.9
MCO_0009017	ITGA3	49
MCO_0009033	ITGB1			47.8
MCO_0009035	ITPR1			34.9
MCO_0009053	KIR2DL1					2
MCO_0009057	KIR2DL1	41.3
MCO_0009062	KIR2DL4				32.3
MCO_0009067	KIR2DS4		30.2
MCO_0009105	KLRC4		43.8
MCO_0009112	KLRF1			42.7
MCO_0009128	LGR6					2.1
MCO_0009146	LILRB2				49.2
MCO_0009156	LILRB5			46.2
MCO_0009162	OR4F21	45.7
MCO_0009170	OR14J1		34.5
MCO_0009181	LRP1					2
MCO_0009188	LRP5		29.7
MCO_0009199	LTB4R		30.6			2.4
MCO_0009200	LTBR					2.8
MCO_0009202	LTBR		38.2
MCO_0009204	CD163L1			43.5
MCO_0009211	MARCO			46.1
MCO_0009231	NCR1			43.4
MCO_0009233	NCR2						43.6
MCO_0009237	NGFR			44.7
MCO_0009238	NGFR			47.5
MCO_0009243	NPTXR			45.9
MCO_0009245	LEPROT	39.7
MCO_0009247	LEPROT			46.2
MCO_0009251	OLR1			46.3
MCO_0009255	SIGMAR1			6.3
MCO_0009262	OR10A4			45.7
MCO_0009291	OSMR	40.3	27.5
MCO_0009293	P2RY8			43.1
MCO_0009299	PEX5			45.2
MCO_0009307	PGRMC2			42.7
MCO_0009310	PIGR					2.6
MCO_0009320	PPFIA2					2.1
MCO_0009333	PROCR			42.4
MCO_0009358	PVRL4		42.7
MCO_0009372	ROBO1			43.7
MCO_0009373	ROBO1			49.3
MCO_0009374	RTN4R			48.8
MCO_0009380	RTN4RL2				0
MCO_0009398	SORCS1					2.7
MCO_0009412	SRCRB4D					2.1
MCO_0009436	TGFBR3			43.6
MCO_0009465	TNFRSF10B			40.2
MCO_0009473	TNFRSF11A			44.9
MCO_0009483	TNFRSF14			43.6
MCO_0009484	TNFRSF14			47.3
MCO_0009513	RTEL1			31.7
MCO_0009524	TREM1			48.4
MCO_0009526	TREM1			44.9
MCO_0009562	BTN3A2		30.9			2.1
MCO_0009571	GPR137					2.8
MCO_0009580	CD5					2.6
MCO_0009647	PGLYRP2			41.7
MCO_0009681	CHRNA7					2.4
MCO_0009687	CHRNA10			43.5
MCO_0009702	CHRNA6		18.6			2
MCO_0009723	CHRND			49.6
MCO_0009753	GABRA6			47.8
MCO_0009759	GABRB2			45.5
MCO_0009760	GABRB2	37.4		14.7	30.8
MCO_0009767	GABRE			46.7
MCO_0009768	GABRE					2.3
MCO_0009785	GABRR1	44.8
MCO_0009788	GABRR2			45.8
MCO_0009799	GAD1					2.1
MCO_0009843	GRIK2					2.3
MCO_0009878	NAGS				44.6	2.2
MCO_0009895	GDI1			42.8
MCO_0009929	ACOX1					3.2
MCO_0009937	ACOX3			41
MCO_0009939	AOC2						40
MCO_0009941	AOC3						44.1
MCO_0009947	COX10			48.4
MCO_0009953	COX4I2			42.1
MCO_0009976	COX7A1			44.7
MCO_0009998	DAO			42.9
MCO_0010007	DUOX2						41.3
MCO_0010008	DUOX2					2.8
MCO_0010052	COX1					5.4
MCO_0010064	NOX4					3.8
MCO_0010065	NOX4					2.2
MCO_0010090	SUOX			45.8
MCO_0010094	ACOXL		47.2
MCO_0010118	PGGT1B					3.7
MCO_0010154	AKR1E2						42.6
MCO_0010178	CTBP1						41.2
MCO_0010186	CYB5R2				49.2	2
MCO_0010202	CYB5R3					4.7
MCO_0010208	EGLN2					3.9
MCO_0010214	FDXR		43.3			2.8	43.2
MCO_0010253	NDUFS5					2.3
MCO_0010268	MTHFR			0
MCO_0010305	RRM2		20.5
MCO_0010311	SELO			43.8
MCO_0010327	UQCR11						41.9
MCO_0010346	PYROXD1					2.1
MCO_0010366	DHFRL1			43.7
MCO_0010394	ASPH			45.8
MCO_0010395	BARX2				35.5	3.2
MCO_0010399	BBOX1					6.7
MCO_0010419	KMO			45.6
MCO_0010439	P4HA3			50
MCO_0010502	NFKBIE					2.2
MCO_0010506	ECI1		39.4			2.4
MCO_0010528	IDI1					2.6	42.9
MCO_0010535	PAPD5					2.3
MCO_0010614	TOPBP1					2.4
MCO_0010634	PPIAL4A					2
MCO_0010655	FKBP2					2.6
MCO_0010671	FKBP8						40.7
MCO_0010676	FKBP9				49.2
MCO_0010682	GALM		29.3
MCO_0010703	MUT					2.4
MCO_0010706	NKTR				32.8	2.4
MCO_0010747	CWC27					7.2
MCO_0010769	AADAT					2.3
MCO_0010775	ABAT						40
MCO_0010783	ACAA2					2.2
MCO_0010806	AGPAT4					2.2
MCO_0010808	AGPAT4					2.2
MCO_0010816	AGXT2L1						41
MCO_0010822	ALG12					3.6	42.6
MCO_0010838	ALG8			43.3
MCO_0010842	APRT						44.6
MCO_0010912	B3GNT7					2.7
MCO_0010931	B4GALT6			45
MCO_0010937	BAAT					2.8
MCO_0010944	BHMT			40.3
MCO_0010948	BHMT2					2.2
MCO_0010983	CHAT			48.9
MCO_0010992	CHST1		46.7
MCO_0010997	CHST10			44.4
MCO_0011009	CHST2	48.8
MCO_0011019	CHST6						45.6
MCO_0011036	COMT			43.6
MCO_0011042	CPT1A		44.7
MCO_0011075	DMAP1					3.3
MCO_0011077	DNMT1			37.4
MCO_0011111	FDFT1			41.5
MCO_0011192	GALNT3			43.3
MCO_0011299	GSTM4					3
MCO_0011301	GSTM5			42.1
MCO_0011310	GSTP1				30.5
MCO_0011311	GSTP1					4.1
MCO_0011324	MGAT4C			45.8
MCO_0011343	PRMT6		15.8
MCO_0011356	HS6ST2				41
MCO_0011429	TRPT1			42.3
MCO_0011438	MGST2					2.1
MCO_0011443	MOGAT1					3.3
MCO_0011464	NAT1						43.3
MCO_0011470	NAA20			41.6
MCO_0011495	OAT			42.6
MCO_0011515	PARP2			45.3
MCO_0011533	PCYT2			42
MCO_0011547	POFUT1					3.3
MCO_0011553	POMT2					2.3
MCO_0011562	PSAT1						42.9
MCO_0011565	QPCT						43
MCO_0011581	SAT2			47.5
MCO_0011585	SHMT1			43.7
MCO_0011587	SHMT2		46.9
MCO_0011599	ST3GAL2	44.3					41.9
MCO_0011615	ST6GALNAC3			44.4
MCO_0011627	ST8SIA1						41.8
MCO_0011639	ST8SIA5			49.2
MCO_0011656	SPTLC2			43.2
MCO_0011658	ST6GAL2			46.1
MCO_0011670	SULT1B1						40.3
MCO_0011681	SULT1E1			44.1
MCO_0011712	TPST1					2.8
MCO_0011720	TRIT1			46.2
MCO_0011721	TRNT1						40.2
MCO_0011733	UGT1A6					3.5
MCO_0011736	UGT1A6			43.4
MCO_0011752	UGT1A6			43.9
MCO_0011755	UGT1A6			38.2
MCO_0011793	XYLT2					2
MCO_0011802	METTL11A			42.3
MCO_0011865	ELOVL3					2
MCO_0011876	EP300					2.3
MCO_0011877	EXT1						40.2
MCO_0011892	F13A1	50
MCO_0011895	TRMT1					2.4
MCO_0011906	NAT8L					2.6
MCO_0011910	KAT2A						44.4
MCO_0011923	GMPPB					2.2
MCO_0011941	HAS1			48.2
MCO_0011980	PRMT10			43.3
MCO_0011997	METTL7B			44.1
MCO_0012005	MTAP						41
MCO_0012009	KAT7			42.3
MCO_0012013	KAT6B					5.2
MCO_0012043	KAT2B			44.2
MCO_0012062	PIGK					2.7
MCO_0012066	PIGQ					2.3
MCO_0012105	POLM			47.1
MCO_0012120	POLR2A		32.2		27.1	9.1
MCO_0012157	POLRMT				42.8	2.1
MCO_0012178	PTDSS1				42.7
MCO_0012182	PTDSS2			44.8
MCO_0012190	PYGM					3
MCO_0012223	SMARCD3			17.6
MCO_0012237	TAZ			43.7
MCO_0012265	TRRAP			43.4
MCO_0012271	TYMS					4.3
MCO_0012289	ADSS			38.7
MCO_0012300	CTPS					2.3
MCO_0012329	ACCS			49
MCO_0012424	HLCS					2.1
MCO_0012426	IARS		21.1			2.1
MCO_0012468	SARS2					3.8
MCO_0012478	WARS			42.9
MCO_0012486	YARS2			45.1
MCO_0012491	IGSF10			49.1
MCO_0012508	DIRAS3					2.7
MCO_0012514	DIRAS1			46.3
MCO_0012562	RAB21					3
MCO_0012570	RAB25		47.6		38.8	5
MCO_0012573	RAB27A			40
MCO_0012576	RAB27B					2.1
MCO_0012583	RAB2B			43.8
MCO_0012593	RAB32			44.9
MCO_0012598	RAB33B					3
MCO_0012601	RAB34			37.4
MCO_0012603	RAB35					4.5
MCO_0012608	RAB36						42
MCO_0012609	RAB37					2.7
MCO_0012617	RAB39B			44
MCO_0012624	RAB40C					2
MCO_0012630	RAB5B			45.3
MCO_0012639	RAB6B	46.7
MCO_0012642	RAB6C					2.1
MCO_0012652	RAB9B						40.6
MCO_0012654	RABL2B					3.5
MCO_0012660	RAC1					2.8
MCO_0012676	RAN		32.6		33.8	6.2
MCO_0012677	RAN		38.8		37.4	6.7
MCO_0012685	RAP2A					2.2
MCO_0012783	RIT1						40.6
MCO_0012798	RRAS		22.9			5.5
MCO_0012801	RRAS2					3
MCO_0012855	ARHGEF11					2.3
MCO_0012888	RAPGEF4			27
MCO_0012903	AKAP13	50
MCO_0012983	CHN2	43.4
MCO_0012986	DAB2IP					2.3
MCO_0012988	DDX17			43.8
MCO_0012998	DNM1L						44.3
MCO_0013021	RERGL			45.1
MCO_0013034	GNAS				0.2	9.5
MCO_0013049	ARHGAP30					3.8
MCO_0013077	RAB8B					2
MCO_0013082	RACGAP1		7.4			3.2
MCO_0013095	REM1			40.6
MCO_0013100	RGL1	48
MCO_0013136	RHOT2			16.6
MCO_0013143	SAMHD1		29.6			2.7
MCO_0013183	VAV1					2.2
MCO_0013195	CCNB1					2
MCO_0013241	CCNT1					2.4
MCO_0013253	CDK5R2					2.8
MCO_0013257	CDKL2					2.3
MCO_0013275	IBSP			14.7
MCO_0013286	ITGA11					2.3
MCO_0013334	CRTAC1					2
MCO_0013335	ITFG3					2
MCO_0013353	CEL					2.2
MCO_0013457	PLA2G12B					2.3
MCO_0013466	PLA2G2D						42.8
MCO_0013472	PLA2G2F				39.7	3.2
MCO_0013493	PLA2G6		42.1
MCO_0013597	TUBB2A		20			2.3
MCO_0013604	TUBB4B		22.8		37.7
MCO_0013609	TUBB4A			48
MCO_0013621	TUBG2					4.6	42.3
MCO_0013629	ADCY3				42.4
MCO_0013655	GUCA1C			44.6
MCO_0013658	GUCA2A	46.8
MCO_0013666	GUCY1A3			45.2
MCO_0013690	PAPOLA			45
MCO_0013701	POLD3			25.5
MCO_0013732	TTF1						42
MCO_0013744	BPNT1		9.8		0	6.6
MCO_0013797	ACOT4					2.4
MCO_0013818	ACOT12						42.1
MCO_0013820	ACOT12			40.7
MCO_0013821	NEIL3						40.5
MCO_0013827	CES4A		31.1			2.5
MCO_0013832	GDPD2					2.5
MCO_0013839	GDPD3				32.8	4.8
MCO_0013856	NLGN4Y			44.1
MCO_0013861	SULF2			41.3
MCO_0013863	TG						40.4
MCO_0013914	ATP2B3					4.2
MCO_0013946	PSMC3					2.5
MCO_0013956	PSMD14		28.5			3.6
MCO_0013999	UCP1						43.2
MCO_0014005	UCP3		41.1
MCO_0014011	SLC24A1						41.2
MCO_0014013	SLC24A2						44.7
MCO_0014014	SLC24A2						46.4
MCO_0014025	SLC25A12			41.4
MCO_0014027	SLC25A12			37
MCO_0014038	SLC25A18			46.7
MCO_0014050	SLC25A3					2.7
MCO_0014053	SLC25A4			41.9
MCO_0014056	SLC25A5			38.2
MCO_0014069	SLC34A2			43.3
MCO_0014077	SLC4A1AP						40.8
MCO_0014079	SLC9A1					3
MCO_0014092	SLC9A3R2					2.2
MCO_0014143	FABP3					2.8
MCO_0014190	OSBPL10			37.5
MCO_0014194	OSBPL11					2.6
MCO_0014203	OSBPL5						43.5
MCO_0014204	OSBPL5					2.2
MCO_0014214	PAEP					2.1
MCO_0014215	PAEP					3.4
MCO_0014235	PLTP			40.9
MCO_0014269	TIMM10						42.7
MCO_0014276	TIMM9			43.6
MCO_0014317	AMPD1					2.9
MCO_0014327	CDA	46.2
MCO_0014334	ADAL			48
MCO_0014342	GANAB			46.6
MCO_0014345	GANC			48.1
MCO_0014383	ACY3					2.6
MCO_0014387	ADPRH			46.2
MCO_0014396	AHCY			48.7
MCO_0014397	AMY1A					2.8
MCO_0014398	AMY1A			15
MCO_0014401	AMY1A			49.2
MCO_0014411	APOBEC1			40.4
MCO_0014419	ARG2				43.6
MCO_0014423	ARSA			40.8
MCO_0014429	ARSD			42.5
MCO_0014457	BLM			45
MCO_0014494	CRMP1			47
MCO_0014508	DDX1	46.5
MCO_0014521	DDX39A		28.3		22.8	3.2
MCO_0014524	DDX4						42.5
MCO_0014548	DDX59			44.2
MCO_0014573	ENTPD2			46.8
MCO_0014574	ENTPD3			39.2
MCO_0014691	MAN1B1						44.3
MCO_0014704	MAN2C1			44.8
MCO_0014730	NT5C2			49.4
MCO_0014736	NUDT14			44
MCO_0014748	NUDT5						41.1
MCO_0014758	PADI1			44.8
MCO_0014801	PIGO			45.1
MCO_0014828	SMARCA5			47.6
MCO_0014843	TAC3			48.9
MCO_0014849	OLAH				31.5
MCO_0014858	CCNO			46.7
MCO_0014984	DNASE1					2.1
MCO_0015083	UROD					3.3
MCO_0015086	UXS1			27			42
MCO_0015087	TRIM58					2.1
MCO_0015089	TRIM58			49.7
MCO_0015094	ERMAP			46.6
MCO_0015107	PDXDC1			45.8
MCO_0015115	MID2						41.7
MCO_0015116	MID2					2.3
MCO_0015122	PCK2			49.3
MCO_0015123	RFPL1				42.3
MCO_0015157	TRIM50			47.4
MCO_0015159	SPRYD5			48.2
MCO_0015175	UBE2T					2.2
MCO_0015226	UBE2D1					2.1
MCO_0015255	UBE2M					2.7
MCO_0015280	UBL5		29.5
MCO_0015309	BCL2				27.3
MCO_0015316	BCL2L1		38.3
MCO_0015355	CA11					2.2
MCO_0015369	CA4					2.3	41.6
MCO_0015419	MYL6B					2.4
MCO_0015479	MYLIP					2.3
MCO_0015546	DNAI2			45.8
MCO_0015549	DNAL4					2.9	40.9
MCO_0015557	DYNC1H1					2.6
MCO_0015558	DYNC1I1			49.6
MCO_0015561	DYNC1I2					2.8
MCO_0015563	DYNC1I2					2.1
MCO_0015569	DYNLRB1					2.5
MCO_0015578	DYNC1LI2					2.7
MCO_0015581	DYNC2H1			49.8
MCO_0015595	KIF13A					3.7
MCO_0015596	KIF13A			48.9
MCO_0015599	KIF13B	46.2
MCO_0015614	KIF1C			45.8
MCO_0015617	KIF2A					2.2
MCO_0015645	KIF3A			45.1
MCO_0015654	KIF4A			48.4
MCO_0015668	KIF9					2.2
MCO_0015683	KLC2			47.8
MCO_0015700	KIF7			49.7
MCO_0015719	BPIFB1			49.2
MCO_0015721	DZANK1			44.3
MCO_0015725	RBCK1			43.3
MCO_0015729	BPIFB4			49.2
MCO_0015761	EPB42			48.7
MCO_0015776	FGB	38.1
MCO_0015783	FIBCD1			43.9
MCO_0015785	FIBCD1			46.1
MCO_0015788	TBC1D23			46.7
MCO_0015811	ITLN1		24.8		23.5
MCO_0015825	XPNPEP3			43.4
MCO_0015826	XPNPEP3			45
MCO_0015847	NIPA2			45.9
MCO_0015859	BPIFA1			44.8
MCO_0015867	SERPINA12			43.5
MCO_0015885	TNXB			48.9
MCO_0015904	FADS2					9.8
MCO_0015914	GLRX		41.6
MCO_0015932	SCD5				32.1
MCO_0015933	SOD1						41
MCO_0015996	SERPINB7			42
MCO_0015998	SERPINB7			43.7
MCO_0016003	SERPINB9			44.5
MCO_0016039	TIMP1			46.9
MCO_0016100	OGG1			0
MCO_0016165	PCSK4					2.1
MCO_0016171	RHBDL2				39.2	2.5
MCO_0016233	CST7			46.4
MCO_0016262	SPINK1			45.8
MCO_0016307	FXC1					3
MCO_0016323	OMG					3
MCO_0016353	GULP1		28.7
MCO_0016355	GULP1			44
MCO_0016363	NEK10					4.1
MCO_0016401	INCENP		1.9
MCO_0016416	ACSM3	32.7
MCO_0016472	STMN4				48.6
MCO_0016548	CELF2					2.1
MCO_0016575	MSH4		16.9
MCO_0016586	ELMO2					3.5
MCO_0016619	ZMYND12					2.8
MCO_0016643	LNX1					2.6
MCO_0016652	CDHR2					2
MCO_0016654	PTPLAD1					2.5
MCO_0016737	PPP1R15A	27.1
MCO_0016779	GLG1	41.6
MCO_0016783	NRCAM					2.7
MCO_0016795	TEKT2					2.1
MCO_0016805	SH2D3C					2.7
MCO_0016810	IKZF5		44			4
MCO_0016823	MARCH2		13.1
MCO_0016829	SF3A1		33.5		39
MCO_0016830	SF3A1					2.4
MCO_0016860	CGRRF1						40.7
MCO_0016897	CEP192					2
MCO_0016908	CHRDL1					2.6
MCO_0016930	CENPT					2.5
MCO_0016981	NFKBIB				44.9
MCO_0017048	FSCN3					2.3
MCO_0017053	SPIN1	43.2					47.8
MCO_0017055	C9orf5					2.2
MCO_0017101	PPY	30.9					41.2
MCO_0017105	RCVRN						40.4
MCO_0017149	NUP107				49.8
MCO_0017182	BVES						41.1
MCO_0017254	HHLA2					2.1
MCO_0017302	SF3B1		16.9
MCO_0017319	S100PBP					3.4
MCO_0017325	OLFML3					2.3
MCO_0017330	MAP7D1						41.1
MCO_0017470	PRM2					2.1
MCO_0017471	SERAC1					2.6
MCO_0017476	EEPD1	44.7
MCO_0017509	TNFAIP6						41.4
MCO_0017513	G0S2					2.2
MCO_0017529	RRP36					3.5
MCO_0017631	APOBEC3A					3.1
MCO_0017734	THAP1		14
MCO_0017829	TPGS2				47	2.3
MCO_0017925	TRIM54			45.9
MCO_0017954	ERP27	39.8				2.1
MCO_0017957	VAMP1					3.3
MCO_0017958	ANP32D	45.2			30.4
MCO_0017959	ANP32D					3.2
MCO_0017980	NCOA2					3
MCO_0017991	CRTC3					2.1
MCO_0018002	IRF8					2.4
MCO_0018007	ZNF287					2.2
MCO_0018017	GREB1L					2.2	47.4
MCO_0018035	COL6A2						44.3
MCO_0018041	NTN5		34.7
MCO_0018045	NLRP12			0			46
MCO_0018051	PRDM16					2.2
MCO_0018071	SEMA6C	36
MCO_0018095	THNSL2					2
MCO_0018099	RQCD1					2.1
MCO_0018107	LRTM1					2
MCO_0018109	LIMD1					2.2
MCO_0018124	PDGFC		9.1			2.6
MCO_0018128	HAPLN1			40.3
MCO_0018185	MCPH1					2.3
MCO_0018193	SLC25A37					2.3
MCO_0018229	ZNF214					2.4
MCO_0018232	GLB1L2					2.5
MCO_0018234	INCENP		0.1			2.8
MCO_0018245	SPATA25					2.3
MCO_0018253	TBX6					2.1
MCO_0018262	CDH8						43.3
MCO_0018306	TMEM178			48.3
MCO_0018366	ABI3BP	42
MCO_0018391	XPC					2.1
MCO_0018414	TMBIM4					2.1
MCO_0018430	GHRL					2.3
MCO_0018462	GRHL3					2.2
MCO_0018463	GRHL3		20.2			3.8
MCO_0018480	USF1					5
MCO_0018504	PIP				42.9
MCO_0018513	ZNF235					2.2
MCO_0018521	ZNF362		13.4			3.9
MCO_0018525	CRYAA					2.4
MCO_0018541	ZNF333	31.7			25
MCO_0018591	TM2D1					2.1	40.7
MCO_0018599	CADM3					2.3
MCO_0018613	WDR26					3.4
MCO_0018624	ZNF2					2.2
MCO_0018637	C1QTNF7				33.2	2.2
MCO_0018640	S100A11					2
MCO_0018643	IVL					2.9
MCO_0018653	KBTBD8						41.8
MCO_0018658	TRAT1				44.7	4.4
MCO_0018661	CHCHD4					2.5
MCO_0018670	CTLA4			15.9
MCO_0018675	SYNPR		48.7			2.7
MCO_0018683	MTMR14					2.9
MCO_0018696	YEATS2					2.6	41.4
MCO_0018700	IFT122				45.5
MCO_0018715	CCDC51		38.5			4.7
MCO_0018721	RAD54L2					2
MCO_0018723	TEX264					2.8
MCO_0018743	STARD4					2.4
MCO_0018767	SOX17					2.7
MCO_0018768	SUN3						42.6
MCO_0018769	SUN3					2.7
MCO_0018771	RAD21					4
MCO_0018773	DEFA5					2.1
MCO_0018783	C8orf34					2
MCO_0018794	HDX					6.5
MCO_0018814	ENOX2					2.6	43.7
MCO_0018815	ENOX2	29.9				6.8
MCO_0018845	PLD4					2.4
MCO_0018850	TMX3	38.8
MCO_0018866	TMEM170A			4.5
MCO_0018900	CDT1		19.6
MCO_0018901	CDT1		21.8			3.9
MCO_0018937	MAPK1IP1L	48		17.6			41.2
MCO_0018952	SCGB1D1					2.9
MCO_0018985	ARL13B						43.4
MCO_0019025	DLGAP1		26.4
MCO_0019040	REPIN1					3.2
MCO_0019041	REPIN1		16
MCO_0019055	MRPL36				40.7
MCO_0019059	ZNF561					2.4
MCO_0019068	TIGD1		24.4			2.2
MCO_0019074	CXXC5		31.9
MCO_0019240	TRIM60		24.8			4.7
MCO_0019247	CETN1					3
MCO_0019318	TMEM125					2.2
MCO_0019336	PUF60		49.5
MCO_0019392	RGMA			16.4
MCO_0019502	ZBTB37		16.4			2.7
MCO_0019533	ZNF75D					2
MCO_0019571	ARL4C					2
MCO_0019579	MTF1					2.1
MCO_0019582	H1F0					2.3
MCO_0019585	FAM47B				40.2	2.2
MCO_0019622	TLE1					2.6
MCO_0019646	DCHS2		23.9		29	5.5
MCO_0019689	ZNF26	41.7				2.1
MCO_0019699	MAFK			39.9
MCO_0019719	EGFL6					2.5
MCO_0019721	RCSD1					2.4
MCO_0019734	ASB12				47.6
MCO_0019744	MAGEE1					2.7
MCO_0019851	ZDHHC6					2.2
MCO_0019866	FAM136A						43.7
MCO_0019896	ERCC8	46.4
MCO_0019954	TAF11					2.1
MCO_0019961	SPEN		20.1				46.7
MCO_0019988	FTSJ1						42.7
MCO_0019990	LAPTM4A					3
MCO_0019994	PAGE1					2.2
MCO_0019996	GAGE1						43.4
MCO_0020024	ZFYVE26						41.1
MCO_0020049	EIF4G3					2.3
MCO_0020051	SEMA3C		31.4
MCO_0020058	SART3					2.2
MCO_0020065	XAB2				46.5	2.4
MCO_0020107	CHMP2B				38.2
MCO_0020131	ZFAND6						40.6
MCO_0020133	TXLNG					2.6
MCO_0020154	PEBP1		29.2
MCO_0020198	COL9A3					2.1
MCO_0020203	GPATCH2					2.3
MCO_0020212	SIRT1						40.1
MCO_0020219	EFNA2						44.8
MCO_0020227	CRYBB3					2.5
MCO_0020272	ZFYVE21					2.3
MCO_0020292	PRPF6					2.3
MCO_0020307	CHMP4B					2.8
MCO_0020312	LPIN2		33.4		33	4.5
MCO_0020320	ATP11C		34.5			5.6
MCO_0020359	CCL22						41.2
MCO_0020366	SLC38A7	23.5				3.2
MCO_0020399	OIP5					2.9	47.6
MCO_0020444	CCDC9		6.2			5.7
MCO_0020454	RABAC1					2.2
MCO_0020456	CNFN					2.4
MCO_0020477	GTPBP10					4.9
MCO_0020482	DLX5				42.5
MCO_0020486	DFNA5					4.5
MCO_0020493	CAV1					2.4
MCO_0020496	NPTX2	47.6
MCO_0020499	BUD31					3
MCO_0020506	PPP1R17					2.2
MCO_0020510	AGFG2		19.6
MCO_0020511	AGFG2					2.1
MCO_0020519	TMEM106B	44.6
MCO_0020531	GLI3					2.3
MCO_0020549	NCS1						43.4
MCO_0020562	DDX50						44.4
MCO_0020574	NPM3					3.1
MCO_0020575	NPM3					3.9
MCO_0020591	WNT3					2
MCO_0020600	PSMD11					2.1
MCO_0020642	ARHGEF17					2.1
MCO_0020645	UPK2					2.5
MCO_0020671	NAA25	48.2
MCO_0020707	LSM2						43.2
MCO_0020734	UNC93A		14.1			4.1
MCO_0020738	SRF		33		41
MCO_0020753	TTC1			46.4
MCO_0020779	STEAP3					3.6
MCO_0020797	EFEMP1		48.8
MCO_0020856	TAGLN2		29
MCO_0020857	TAGLN2					3.3
MCO_0020920	C2orf43					2.5
MCO_0020978	KANSL1					4.1
MCO_0021004	MND1	46.6
MCO_0021034	COPA		41.3		37.5	4.1
MCO_0021035	COPA		36.5			9.4
MCO_0021048	RBM19					2.4
MCO_0021067	BATF3					2
MCO_0021108	TM9SF2					3.5
MCO_0021170	IFI6					2.1
MCO_0021191	C1orf135					2.6
MCO_0021238	NARG2					2.1
MCO_0021283	SCO2					2
MCO_0021356	FIGNL1					2.6
MCO_0021406	SEC14L4	40.8	17.2			6.5
MCO_0021444	LPIN1					2
MCO_0021511	LAMC1				38.7
MCO_0021575	IMP4					2.8
MCO_0021590	MRPL50	33.7
MCO_0021673	APH1B					3
MCO_0021674	PARP16					3.3
MCO_0021677	ARHGAP24						41
MCO_0021682	NUP54						40.9
MCO_0021687	ETV6		27.9			2.8
MCO_0021692	ZCRB1					2.3
MCO_0021702	LRIG3					2
MCO_0021717	TCHP					2
MCO_0021745	FBLN5					2.2
MCO_0021753	BAHD1					3.3
MCO_0021778	ARRB2					2.5
MCO_0021779	ARRB2					2.4
MCO_0021787	DYM		31.5			3.5
MCO_0021796	FAM125A						42.2
MCO_0021801	C19orf52	42.9					48
MCO_0021805	NOSIP					2.2
MCO_0021813	GPA33	43					45.4
MCO_0021817	RRNAD1					3.5
MCO_0021873	LYG1					2.5
MCO_0021882	GMPPA		9.2			2
MCO_0021884	GOLGA4					2.3
MCO_0021886	STAC					2.3
MCO_0021887	STAC					2.8
MCO_0021891	ARL6IP5	41.8
MCO_0021900	SRPRB					3.5
MCO_0021906	EIF2B5					2.1
MCO_0021927	HIGD2A					2.8
MCO_0021936	MMS22L					2.2
MCO_0021939	FAM54A					2
MCO_0021941	PNLDC1					2.4
MCO_0021951	CCT6A					2.5
MCO_0021977	DNAJC5B					2.9
MCO_0022014	TCF7L2						40.8
MCO_0022027	EML3		40.4
MCO_0022030	TAGLN					2.4
MCO_0022034	MRPL49					2.2
MCO_0022135	CFDP1					2
MCO_0022146	MSI2	48.1					40.9
MCO_0022164	SEPT14	42.8
MCO_0022256	FANCC				47.5	2.4
MCO_0022297	PSMD4					2.1
MCO_0022303	FNDC5					2.1
MCO_0022308	TFF1						47.7
MCO_0022384	GNG3			36.2
MCO_0022393	SELRC1					2.1
MCO_0022396	MAGOH		38.4		40.9	4.2
MCO_0022413	FAM5C					2.4
MCO_0022421	SLAMF6					2.7
MCO_0022424	C1orf74					4.2
MCO_0022439	PEX13					2.7
MCO_0022442	DPY30					2.1
MCO_0022443	NEUROD1				0	8.1
MCO_0022445	C2orf44					3.3
MCO_0022447	EN1					2.1
MCO_0022453	INHBB					2.2
MCO_0022475	YY1AP1					2.1
MCO_0022482	IGFN1					3.5
MCO_0022486	C1orf182					2.1
MCO_0022504	PSMD6		29.8			4.9
MCO_0022510	TIPARP					2.2
MCO_0022512	C4orf34					3.8
MCO_0022515	TM4SF18					2.3
MCO_0022516	TM4SF18					3.1
MCO_0022518	UCN		27.1
MCO_0022544	LSM6					3.7
MCO_0022556	CMBL					2.6
MCO_0022566	GDF9					2.2
MCO_0022571	TMEM200A					4.7
MCO_0022584	SLU7		36.8			2.6
MCO_0022620	WBSCR27					2.4
MCO_0022632	FBXO33					3.4
MCO_0022710	ZNF202					4.5
MCO_0022736	NGFRAP1		22.6	19	36.9
MCO_0022828	THAP11					2.1
MCO_0022832	COG7					3
MCO_0022835	CDC40		36.2			2.5
MCO_0022840	HEXIM2				32.3	4.5
MCO_0022885	GPRIN1		18.9			3.3
MCO_0022911	CSGALNACT2			8.6
MCO_0022925	ZNF282					2.2
MCO_0022966	XKR6					5.9
MCO_0022973	CSN3			19.5
MCO_0022976	NPTX1					2.1
MCO_0022977	NPTX1				37.9	3.4
MCO_0022979	ZNF439					2.9
MCO_0022986	XAGE5						42.5
MCO_0023010	EXOSC10					3.1
MCO_0023031	CLP1	37.7
MCO_0023043	TMEM134					2.2
MCO_0023061	VANGL1		20.2			3.7
MCO_0023094	C9orf131		22.2
MCO_0023167	GPR152					2.8
MCO_0023182	ZNF169			19.4
MCO_0023205	SLC35A4	42.2
MCO_0023208	ATAD5					2.9
MCO_0023216	DMRTA1				48.7
MCO_0023220	ZNF575		20.2	17.9
MCO_0023249	TMEM80			49
MCO_0023266	TGIF1				43.8	4.2
MCO_0023270	OLIG3				21.4	2.9
MCO_0023328	KLHL11		37.6			3.8
MCO_0023331	NSUN3			47
MCO_0023361	C3orf23	49.2
MCO_0023365	CALR			46.5
MCO_0023482	TIGIT			8.7
MCO_0023568	NOG					2.2
MCO_0023588	SFT2D2					4.5
MCO_0023619	INTS5					2.4
MCO_0023717	B3GALTL		26.7			2.3
MCO_0023738	UBQLN2		17.3			2.8
MCO_0023760	C19orf54					4.2
MCO_0023776	SF3B3					3.2
MCO_0023777	SF3B3					2.3
MCO_0023781	S100A14					2
MCO_0023791	C8orf86					2.1
MCO_0023815	ACN9					3.7
MCO_0023867	C17orf102					2.5
MCO_0023870	LRP10					3.9
MCO_0023902	FAM118B					2.6
MCO_0023927	TMEM116						40.2
MCO_0023946	MAGEA4					2.2
MCO_0023983	NOS1AP					2
MCO_0024018	BARD1					3.1
MCO_0024022	BCL6						42.5
MCO_0024036	CAPG					2.8
MCO_0024054	CDC5L					2.7
MCO_0024061	CENPE					2.3
MCO_0024062	CENPE		0			3.2
MCO_0024071	CFL2					2.2
MCO_0024079	CNN2					2.3
MCO_0024149	EIF4G2		28.9
MCO_0024166	EVPL	45.9
MCO_0024234	IFI16					2.7	42.1
MCO_0024240	CYR61					2.7
MCO_0024261	INHBA					2.2
MCO_0024265	EIF3E					3.6
MCO_0024272	STT3A						43.8
MCO_0024280	KPNB1					2.2
MCO_0024281	KPNB1		38.7			3.2
MCO_0024324	MEFV					2.3
MCO_0024325	MFAP1		28.3
MCO_0024326	MFAP1					4.1
MCO_0024335	MNT		16.4			2.1
MCO_0024369	NHP2L1					8.3
MCO_0024370	NHP2L1		18.5			6.4
MCO_0024391	PCNA					4.3
MCO_0024397	PEX12	47.2
MCO_0024398	PEX12				28.9	4.3
MCO_0024404	PFDN5						40.9
MCO_0024428	PPL					2.1
MCO_0024439	PSMD8					2.3
MCO_0024440	PSMD8					4.2
MCO_0024442	PSMD12					5.7
MCO_0024446	PTHLH		8.1
MCO_0024498	RPL6					2
MCO_0024507	RPS5						43.8
MCO_0024513	SGCA					5.3
MCO_0024517	FBXW4					2.2
MCO_0024533	SNRPD3				34.6	2.5
MCO_0024547	TRIM21	28.7
MCO_0024554	STAU1					2.5
MCO_0024562	TBCC		32.5			4.9
MCO_0024569	TCP1					2.4
MCO_0024578	TGFB1I1					2
MCO_0024606	CCT3					2.4
MCO_0024626	EZR					3.1
MCO_0024630	WAS					3
MCO_0024635	WT1	37.5			38.5	2.1
MCO_0024680	BCAR3					2
MCO_0024683	RECK					2.7
MCO_0024690	CUL2		16.5
MCO_0024693	SUPT3H	34.9
MCO_0024709	EIF3D				33.2	3
MCO_0024712	EIF3G		21.7
MCO_0024735	SGCE					3
MCO_0024755	PRC1		17.4
MCO_0024761	PDLIM1	38.1
MCO_0024766	NEURL					2.4
MCO_0024773	NOLC1					2.1
MCO_0024791	NUP93					2.8
MCO_0024797	EIF4A3					5.9
MCO_0024798	EIF4A3				33.2	3.2
MCO_0024801	CKAP5					6.4
MCO_0024805	CUL7						40
MCO_0024819	TNFSF15					2.2
MCO_0024820	RBX1		29.2
MCO_0024839	TSPAN3					2.1
MCO_0024841	ARPC2		24.6			2.3
MCO_0024854	MPHOSPH6					2.6
MCO_0024855	MPHOSPH6					2.4
MCO_0024873	TCIRG1					2.2
MCO_0024874	HMG20B		30.3		24.3
MCO_0024877	CORO2B					2.1
MCO_0024891	TACC3					2.5
MCO_0024944	NUDC				39	2.7
MCO_0025022	ATF5		35.9			3.2
MCO_0025027	FRMPD1		26.7			3.7
MCO_0025035	TPX2					3
MCO_0025036	TCF25				35	3.6
MCO_0025040	NCOA6		21.6				43
MCO_0025071	COTL1					3
MCO_0025072	CBX7					3.3
MCO_0025080	CORO1C					2.6
MCO_0025081	CORO1C					2.9
MCO_0025089	SUN2					2.3
MCO_0025105	RNF167		35.6
MCO_0025127	TINF2	44.5
MCO_0025155	DBNL						42.5
MCO_0025164	ANAPC4					2.7
MCO_0025168	FTSJ2					2
MCO_0025170	STRN3		30
MCO_0025208	KRT76		13
MCO_0025236	PTRH2	39.2		10.8		2.3	45.2
MCO_0025245	TERF2IP					3.4
MCO_0025263	RNF43					2
MCO_0025278	CDCA8					2.4
MCO_0025282	PBRM1	48.9
MCO_0025315	CDK5RAP2					2.6
MCO_0025328	RNF114					2.2
MCO_0025361	BIRC6	44.3
MCO_0025378	MLL3					2.3
MCO_0025412	E2F8					2.1
MCO_0025459	NUF2					2.4
MCO_0025469	TRAF7					2.5
MCO_0025475	HOOK3					3.3
MCO_0025498	TOX2				45.1	2.3
MCO_0025514	RNF185					3
MCO_0025545	SEPT12					2.9
MCO_0025549	HMGB4		28.4
MCO_0025560	CTCFL		27.2			7.1
MCO_0025562	TRIM69						41.4
MCO_0025580	SGOL1					2.9
MCO_0025599	RNF182		26.6
MCO_0025615	ASPM		35.5
MCO_0025630	MYO18A					3
MCO_0025637	SHC1		33.8
MCO_0025648	PPARGC1A				0
MCO_0025650	HSPA4L					2.6
MCO_0025656	ZBTB32					2.4
MCO_0025657	DIEXF		3.5				44.4
MCO_0025661	PGAP2					2.1
MCO_0025666	UBN1		28.5			5.1
MCO_0025690	ZBTB40					2.2
MCO_0025694	SCAF8					2.1
MCO_0025703	INTS7		30.6
MCO_0025704	INTS7					2.2
MCO_0025713	ZNF219					2.4
MCO_0025723	CYTL1			41.2
MCO_0025726	CRLS1					2.2
MCO_0025747	C9orf167		12.5
MCO_0025763	IQCC						42.5
MCO_0025805	ATOH1	29.2
MCO_0025876	ICAM3					2.4
MCO_0025942	FOXE3					2.8
MCO_0025947	NUDCD3		28.6
MCO_0025952	LAIR1					2.7
MCO_0025966	THAP7					2.1
MCO_0025968	CCDC90A		24.9			3.8
MCO_0026046	MTA2					2.1
MCO_0026072	ENTPD7	48.2
MCO_0026083	C14orf2	42.3
MCO_0026090	CLDND1					4.9
MCO_0026107	SEC61B					2.6
MCO_0026122	NDE1					3.5
MCO_0026146	CCDC94					2.1
MCO_0026175	C10orf2					2.3
MCO_0026177	PRPF38A					2.5
MCO_0026180	RWDD1					2.3
MCO_0026208	NXF1				24.9	5.5
MCO_0026292	CENPK					5.2
MCO_0026334	WNT2		15		17.5	7.7
MCO_0026335	WNT4					2.5
MCO_0026341	C8orf55					2.2
MCO_0026356	EFTUD2					5
MCO_0026362	ARL5A					2
MCO_0026390	NDUFAF4					2
MCO_0026416	TSC22D2					2
MCO_0026421	ZHX2					2.1
MCO_0026422	ZHX2		27.8
MCO_0026440	C16orf72					2.4
MCO_0026442	PRRG1					3.4
MCO_0026451	FAM167B					2.1
MCO_0026457	CENPO					3.4
MCO_0026474	ABHD14B					2.1
MCO_0026480	C19orf43		23.7
MCO_0026491	C3orf26				31.6	4.4
MCO_0026495	C2orf49					2.2
MCO_0026502	C1orf50					2.8
MCO_0026504	C3orf32		38.7
MCO_0026505	GRWD1					3.2
MCO_0026506	GRWD1					2
MCO_0026509	TBC1D17				43.8	2.6
MCO_0026526	REEP1					2.3
MCO_0026534	ZNF750					2.4
MCO_0026540	ZNF696					2.7
MCO_0026541	LINGO1					2.1
MCO_0026543	ATOH8				40.4	2.4
MCO_0026544	ATOH8			19.8
MCO_0026552	BSDC1					2.6
MCO_0026569	TMEM40					2
MCO_0026587	CCDC134					2.2
MCO_0026588	CCDC134						43.6
MCO_0026594	PIF1						42.1
MCO_0026603	RETSAT					2.1
MCO_0026606	CASZ1					2.3
MCO_0026622	FAM70A						41.4
MCO_0026650	C20orf24					2.1
MCO_0026656	BRIP1					2.1
MCO_0026662	KDM5C					2.8
MCO_0026687	THRSP	29.6
MCO_0026694	GATA1		36.9
MCO_0026701	ASH2L					3.4
MCO_0026778	CRB1				25.4
MCO_0026809	TBX4		30.6
MCO_0026817	TIMM17B					2.8
MCO_0026836	NPHS2					2
MCO_0026837	PRPF31					2.6
MCO_0026847	FBXL6					2.7
MCO_0026897	GTF2A2						42.1
MCO_0026906	RTP4		29.4
MCO_0026928	FYTTD1					3.1
MCO_0026958	PCYOX1					2.3
MCO_0026973	TMEM143			24.5
MCO_0026974	TMEM143						43.6
MCO_0027004	MEN1					2.4
MCO_0027005	SNW1		24.1			3
MCO_0027006	SNW1		26.5			3.9
MCO_0027114	FAM181A					2.5
MCO_0027117	TMEM129						43.9
MCO_0027118	TMEM129					6.6
MCO_0027133	RAD23A		1			7.2
MCO_0027134	RAD23A					2.4
MCO_0027135	FHL5					3.2
MCO_0027164	MID1IP1						40.1
MCO_0027170	SLC38A10					2.1
MCO_0027171	LDB1						42.2
MCO_0027173	MFSD10					2.5
MCO_0027174	MFSD10				44.1	3.6
MCO_0027179	NCKAP1						42.6
MCO_0027186	MOSPD3		42.5
MCO_0027199	DLX4						41.7
MCO_0027208	NSFL1C					4
MCO_0027215	FUZ					3.7
MCO_0027239	CIAPIN1					3.9
MCO_0027270	AMELX					2.8
MCO_0027273	PREX1					2.2
MCO_0027362	RMND5A					3.4
MCO_0027390	ATG7					5.7
MCO_0027446	WDR41		16			2.4
MCO_0027497	COPB2				34.4	2.5
MCO_0027498	COPB2				35.3	2.9
MCO_0027502	C9orf46					2.2
MCO_0027535	TM4SF1			47.6
MCO_0027539	LSM4					2.4
MCO_0027540	PLLP						40.2
MCO_0027553	FOSL2					2.1
MCO_0027614	LIX1					3.2
MCO_0027630	ZNF192					2.6
MCO_0027633	TNIP2					2.2
MCO_0027652	TBC1D21					2.3
MCO_0027751	EED		21.9			2.8
MCO_0027755	ZMYND19	40.1
MCO_0027771	CTNNBL1					2.6
MCO_0027790	USH1C			45.9
MCO_0027812	TRADD					2.7
MCO_0027831	ZNF79					3.5
MCO_0027843	ANGEL1		27.1			3.8
MCO_0027849	TOR1AIP1		16.8
MCO_0027851	GTPBP5					2.3
MCO_0027853	TMCO1		12.6
MCO_0027867	NCLN				32.2	3.4
MCO_0027869	C20orf3		22.1
MCO_0027897	LMF2					2.1
MCO_0027939	WBP2			48.3
MCO_0027989	ZNF691						43.4
MCO_0027998	ZNF644					2
MCO_0028000	NUP214					2.8
MCO_0028029	PIGP					2.2
MCO_0028033	EGFL7					2.5	46.2
MCO_0028044	ERC1					2.7
MCO_0028049	C17orf59						44.5
MCO_0028064	C1orf198		21
MCO_0028076	CLPTM1					2.4
MCO_0028084	OVGP1		18.8
MCO_0028102	PEX3					2.2
MCO_0028125	PRG2			4.1
MCO_0028143	ZNF165					2.2
MCO_0028170	RBM39					3.5	44.1
MCO_0028174	ZMYM4					2.1
MCO_0028193	SH2D3A					2
MCO_0028195	ABI1					2.6
MCO_0028199	BCAS2					2
MCO_0028235	LMAN2					2.6
MCO_0028264	ZNF180	38.8				2.7	45.1
MCO_0028267	EIF2B2					4
MCO_0028275	CTNNA3					2.4
MCO_0028277	ZNF232						47.2
MCO_0028278	PREB					2.1
MCO_0028311	PUM2					2.2
MCO_0028314	MOB4	45.2	30.4			2.1	46.3
MCO_0028340	UBAC1					2.4
MCO_0028341	BIN2					2.7
MCO_0028358	TMEM164					2.3
MCO_0028365	COMMD8						45
MCO_0028368	ZNF358		31.3			5.2
MCO_0028372	SMU1					2.2
MCO_0028389	TUFT1					4.1
MCO_0028413	FANCE					2.3
MCO_0028421	DCLRE1C		26.3	23.2
MCO_0028429	DDRGK1					2.8
MCO_0028441	FYCO1					2.6
MCO_0028451	NRSN2					2.5
MCO_0028509	TMEM239				18.6	6.4
MCO_0028565	VAPA			13.3
MCO_0028570	FEM1B					2.7
MCO_0028581	SOX10						42.8
MCO_0028588	BTBD2		22.4			4.9
MCO_0028593	REEP4	24.6
MCO_0028595	MYEOV	40.2					43.8
MCO_0028615	SIX2					2.2	40.3
MCO_0028635	ZBTB45					2.6
MCO_0028653	TNNT1		21.4			4.2	42.9
MCO_0028654	TNNT1					3.7
MCO_0028698	ZNF35					2.2
MCO_0028787	SH2D4A					2.6
MCO_0028836	EXOSC2					3.3
MCO_0028842	TAX1BP1					2.9
MCO_0028855	LRRC39					2
MCO_0028859	TMEM71			16.4
MCO_0028864	NACC2					2.2
MCO_0028867	WDR66					4.5
MCO_0028869	GLT1D1		22.4			2.2
MCO_0028871	C17orf56					3.1
MCO_0028896	RBM46					3.2
MCO_0028901	LRRC45					2.7
MCO_0028903	TSNARE1					2.1
MCO_0028910	PRDM15		13.9
MCO_0028911	TOR1AIP2		35.9			3.1
MCO_0028978	SPATA2L			14.2		2
MCO_0029054	C1orf177					2.8
MCO_0029120	DVL2				47.9
MCO_0029212	BOLA1					2
MCO_0029218	SF3B14					3.5
MCO_0029224	CABYR				16.9	11.7
MCO_0029246	PRPF3		20
MCO_0029264	PHPT1					2.6
MCO_0029342	PGBD5	38.5
MCO_0029350	BBS4	32.8
MCO_0029394	TWSG1		30
MCO_0029436	FAM90A1						40.1
MCO_0029481	PTGES2		17.8
MCO_0029487	OSTM1	46.5					42.7
MCO_0029505	WDR63					2.8
MCO_0029520	NMRAL1	35.7
MCO_0029562	YTHDC1					2.1
MCO_0029563	YTHDC1					2.3
MCO_0029568	SFPQ					2.4
MCO_0029601	FAM82B		18.6	23.8
MCO_0029609	ARMC1			13.7
MCO_0029615	C1orf123		25.1
MCO_0029663	NAA10			45.2
MCO_0029670	CDC27					2.4
MCO_0029750	MYOM2	45
MCO_0029780	ESYT2		27.3		23.1	7.1
MCO_0029817	SPP1					2.6
MCO_0029834	TNFSF11					2.2
MCO_0029851	CEP89		35.8		31.8	9.7
MCO_0029864	ZNF549						46
MCO_0029869	DEPDC7					2.1
MCO_0029873	HPCA					2.3
MCO_0029876	NAA60					5.5
MCO_0029881	DEPDC7					2
MCO_0029930	SIRT5					2
MCO_0029984	DNAJC8					2.1
MCO_0029991	APOL3		31
MCO_0030010	HOXD13					2.7
MCO_0030014	DLL4					3
MCO_0030024	CGNL1					4.4
MCO_0030065	TNNI2						42.1
MCO_0030107	CCT6B					2.1
MCO_0030112	ENAM					2
MCO_0030265	LMX1B					2.2
MCO_0030401	CALR3					2.6
MCO_0030407	DMRTB1					2.1
MCO_0030418	HSPG2					2.4
MCO_0030419	DMRTB1					2.9
MCO_0030421	CD53					2.1
MCO_0030436	SNRPG					2.5
MCO_0030439	SNRNP200					2.8
MCO_0030441	ZC3H8					2.7
MCO_0030445	SOX13					2.4
MCO_0030448	SNRPG			8.3	42.3
MCO_0030451	SNRNP200					2.7
MCO_0030474	VGLL4					2.3
MCO_0030490	MED12L					2.3
MCO_0030505	TIMD4					2.7
MCO_0030527	DOK2					2.3
MCO_0030531	PLIN2					2.2
MCO_0030541	RSPO2					6.7
MCO_0030545	IFNK					2.3
MCO_0030563	NKX6-2					2.1
MCO_0030573	ORAOV1					2
MCO_0030602	VEGFC		36.3			4.9
MCO_0030650	TMEM132D					2.2
MCO_0030698	SEC61A1					2.2
MCO_0030700	PSD		41.7
MCO_0030702	SEZ6					2.3
MCO_0030732	PRR11					2.7	40.8
MCO_0030733	SIRT2					2.3
MCO_0030734	PIGB					4.1
MCO_0030748	SPON1					2
MCO_0030750	HOMER1					2.3
MCO_0030761	XRCC4					2.1	41.8
MCO_0030764	PLEKHH2						44.8
MCO_0030768	BMP3					2.1
MCO_0030775	HNRNPU					2.3
MCO_0030791	GTF2E1					2.3
MCO_0030797	ASB17	48.7
MCO_0030801	FAM167A					2.2
MCO_0030804	FAM92B					3
MCO_0030807	GDPD1					2.9
MCO_0030808	SEMA3D						44.1
MCO_0030822	APOOL	34.2
MCO_0030823	CNTNAP5						41.5
MCO_0030827	TCEB1			29.1
MCO_0030833	APOOL	47.7					43
MCO_0031240	PTCHD1					2
MCO_0031251	BEND7					2.8
MCO_0031599	ZNF57		13.6
MCO_0031631	C12orf51					2.2
MCO_0031636	FAM71D			16.3
MCO_0031661	ACAP1			49.9
MCO_0031685	PAG1					3.7
MCO_0031704	GNB1			43.1
MCO_0031717	PHLPP1	39.5					43.1
MCO_0031721	C4orf6				45.1
MCO_0031733	PALB2					5.2
MCO_0031756	PSMD1	18.2	20.6			5.5
MCO_0031809	PDE12					3.6
MCO_0031815	KY					3.5
MCO_0031819	CEP135					7.7
MCO_0031823	ZIC4					2
MCO_0031897	IFNW1		22.7			3.5
MCO_0031960	COLEC10					2
MCO_0031994	ZNF445					2.4
MCO_0031997	JAG2		27.4			2.5
MCO_0032060	NAP1L3					2.3
MCO_0032103	RSBN1L	32.9
MCO_0032157	HEPACAM2					2.9
MCO_0032204	HSPB9				40.6
MCO_0032255	SYCP1			47.2
MCO_0032264	SREBF2					2.7
MCO_0032337	ARCN1				32.5	2.3
MCO_0032347	PALM					4.1
MCO_0032379	APOL1						40.5
MCO_0032388	ASB2					2
MCO_0032395	NFATC4					2.1
MCO_0032433	VSIG1					2.3
MCO_0032461	COMP			42.3
MCO_0032470	ELL			40
MCO_0032514	RARRES2			45.6
MCO_0032528	LGI1				40.6	3.1
MCO_0032551	CCL1		27.5	15.6
MCO_0032562	KRT32					2.1
MCO_0032585	NFKB1					3.5
MCO_0032588	GAR1					2.1
MCO_0032600	SCGB2A2		18.8	15.9
MCO_0032624	DSE					2
MCO_0032634	FGFR1OP2					2.1	41.3
MCO_0032712	WFDC8	40.9
MCO_0032812	TNP2					2.1
MCO_0032854	OR5AS1					2.6
MCO_0032887	SPNS3					2.2
MCO_0032933	TFDP3	44.8
MCO_0032967	LHFP					2.8
MCO_0032988	OR10J5						43.9
MCO_0033045	KRT79					2.1
MCO_0033049	C11orf87					2.7
MCO_0033070	C2orf53					2.1
MCO_0033295	MYL12A		24
MCO_0033342	DENND3						41.3
MCO_0033385	B9D1					2
MCO_0033413	SMR3A		25.9			2.2
MCO_0033427	IK				29
MCO_0033431	ARMC8				44	2.1
MCO_0033438	IK		13.4			3.6
MCO_0033524	EMX1		47.7
MCO_0033534	RAB11FIP5	47.8
MCO_0033559	CCL21					3.1
MCO_0033581	TMEM180		30.8			2.3
MCO_0033607	ZNF740					2.1
MCO_0033777	C9orf139					2.7
MCO_0033867	LHFPL1		12.1
MCO_0033976	CD47	48.6
MCO_0034102	LY86			11.9
MCO_0034112	EXOC2	32.6
MCO_0034140	C3orf52		17.3	11.1	30.7
MCO_0034167	PTMS				27.2
MCO_0034189	MED27		19.2			2.7	41.1
MCO_0034252	LRRC52					3.3
MCO_0034267	ZSWIM2					2.7
MCO_0034274	FBLN2					2.1
MCO_0034309	TMUB1					2.5
MCO_0034317	RPS14					3
MCO_0034332	TTC8						41.7
MCO_0034344	PRPF18					2.8
MCO_0034356	NAV2					2.2
MCO_0034390	RPL13					2.2
MCO_0034496	SF3B5					2.4
MCO_0034517	SLC26A5			31.5
MCO_0034556	OR2AT4					2.1
MCO_0034567	MAP6					2.5
MCO_0034576	SYNPO					2
MCO_0034742	OR10A6			45.3
MCO_0034847	KCTD4		29.5			3.3
MCO_0034869	OR56A1					4.4
MCO_0034882	OR52N2					6.7
MCO_0034938	PRR19		17.8
MCO_0034964	RNASE9						45.4
MCO_0034999	SPRR2B					3.9
MCO_0035026	ZNF441					3.6
MCO_0035031	C1D		17.6
MCO_0035108	OR2L3					2.1
MCO_0035133	ZNF789						43
MCO_0035141	OR5D13		0			4.3
MCO_0035145	OR10Z1						40
MCO_0035196	MYL12B					2.2	45.3
MCO_0035227	C20orf85					3.8
MCO_0035237	GTSF1L		23.8
MCO_0035240	POF1B					4.1
MCO_0035242	SNRPC					2.3
MCO_0035261	MIF4GD					2.2
MCO_0035262	MSTO1					2.1
MCO_0035275	OR2F2				48.8
MCO_0035307	TICAM1				26
MCO_0035310	IGLL1	26.3	26.1
MCO_0035318	NRL					2.6
MCO_0035322	TMEM8A		33.3
MCO_0035498	FAM159A				42.9
MCO_0035757	PLK1					2.7
MCO_0035966	KIF21B					2.1
MCO_0036180	LRRC14B					2.4
MCO_0036419	SOWAHB			45.3
MCO_0036722	ARHGEF33					2.1
MCO_0036846	FAM166B					4.2
MCO_0036932	FAM26F					2.5
MCO_0037056	ZAR1L					2.2
MCO_0037123	KIF18B					2.5
MCO_0037397	ZDBF2					3.2
MCO_0037915	C15orf23					2
MCO_0038097	TTLL8		25.2
MCO_0038121	NAA30					2.1
MCO_0038566	EXOC6B			43.5
MCO_0038833	NBEAL2		22.4
MCO_0039189	C3orf78		22.2
MCO_0039268	TXLNG2P						42
MCO_0039397	PPM1J					2.5
MCO_0039457	MGA					3.2
MCO_0039761	ACTR3C				0.8	5.4
MCO_0040001	VMAC		47.7
MCO_0040016	SHANK2					2.2
MCO_0040299	ATG2B			49.6
MCO_0040374	FAM169A					2.4
MCO_0040433	CIZ1				26	3.3
MCO_0040518	PHLDA3				33.6
MCO_0040542	ZBED2	37.5
MCO_0040617	ADRA2B					2.8
MCO_0040804	HLA-C	43.3
MCO_0040820	TUSC1						40.2
MCO_0040889	CCNK		24.8			3.9
MCO_0040971	GON4L					2.3
MCO_0040992	MTRF1	35.6
MCO_0040996	APH1A					2
MCO_0041002	TP53AIP1					2.1
MCO_0041046	ATPIF1					2.1
MCO_0041081	TLN1					2.8
MCO_0041088	NKX2-1					2.6	43.9
MCO_0041092	TLN1					2.3
MCO_0041115	CLSTN3					2.9
MCO_0041162	RPL7L1					4.5
MCO_0041247	DISC1				33.3
MCO_0041274	C7orf34					2.8
MCO_0041314	TP53AIP1				34.1	4.5
MCO_0041342	EMILIN2					2.4
MCO_0041376	VPS39						40.5
MCO_0041401	TTC16				43.3
MCO_0041501	PRPF8					4.8
MCO_0041513	PRPF8					3.6
MCO_0041660	PRPF8		26			11
MCO_0041664	FAM18B2					2.2
MCO_0041672	PRPF8					2.6
MCO_0041694	BNIP3					2.6
MCO_0041716	TSPYL6						43
MCO_0041721	OR13C3	42
MCO_0041814	PAQR9				29	6.1
MCO_0041821	CMPK2					4.3
MCO_0041824	ZNF782	49					45.5
MCO_0041858	ZNF81						41.8
MCO_0041882	OR2T8					2.3
MCO_0041971	IGF1		28.5			2.2	46.6
MCO_0041982	ADD1						44
MCO_0042029	ZNF85			9.4
MCO_0042045	IL17C					2.8
MCO_0042046	MT2A					2.3
MCO_0042050	ELK1		19.1		17.3	4.1
MCO_0042054	C19orf25					3.1
MCO_0042080	FUT5					3.5
MCO_0042159	ADH1B					2.3
MCO_0042421	CKS1B			40.9
MCO_0042461	C2orf18					2.5
MCO_0042519	ADH1B			39.5
MCO_0042576	BCAR1		31.6		35.9	3.1
MCO_0042582	KRTAP4-3					3.1
MCO_0042627	MXRA8			44.1
MCO_0042672	HSF1					3.7	46.3
MCO_0042693	LOC728741						42.5
MCO_0042712	FKBP4			44.3
MCO_0042745	CYP21A2			36.6
MCO_0042794	TMEM236		46.7			4.3
MCO_0042804	XAGE2					2.6
MCO_0042814	ATP6AP1			43.1
MCO_0042821	CHRAC1						41
MCO_0042843	HSD17B6					2.5
MCO_0042848	SDHC						46
MCO_0042856	MIA3						40.2
MCO_0042875	POLR2J3			37.5
MCO_0042883	LGALS9B					2.7	40.9
MCO_0042885	NDUFB9		42			3.4
MCO_0042897	DMRTC1			41.3
MCO_0042927	HSFY1						40.1
MCO_0042934	ZNF673						40.1
MCO_0042941	DEFB4A						45
MCO_0042955	ARL6IP4			41.8
MCO_0042972	CTAG1B			43.2
MCO_0042988	FZD8						43.2
MCO_0042991	SPAG11B			42
MCO_0042997	TMEM86B					2.8
MCO_0043005	RGPD5		48.6			3.3
MCO_0043014	PARK2						47.5
MCO_0043023	TNFRSF18					4.3
MCO_0043033	ATP7A	46.6
MCO_0043044	GOLGA8B		49.6
MCO_0043084	OR4F17						41.3
MCO_0043091	LOC728047						42.2
MCO_0043109	HNRNPA3					2.2	48.6
MCO_0043111	C1D			44.6
MCO_0043119	PSME2			43.8
MCO_0043121	HIST1H2AJ		22.5			2.2
MCO_0043122	FAM156A					2.2
MCO_0043144	BPY2						44.7
MCO_0043178	CLK3			43.9
MCO_0043185	EEF1A1						42
MCO_0043199	NBPF4		26.7
MCO_0043222	PTMA					2.5
MCO_0043241	RPS3A						45.5
MCO_0043248	FAM22G					2.8
MCO_0043254	GOT1L1			42.5
MCO_0043257	NMNAT1	44.2					40.1
MCO_0043298	NPM1					3
MCO_0043300	FAM86C1						40.9
MCO_0043309	SLC25A6			42.1
MCO_0043316	CKS1B						46.7
MCO_0043318	C16orf54					2
MCO_0043358	WISP2	49.2
MCO_0043373	BZW1			40.2
MCO_0043391	EIF3F					2
MCO_0043416	TRIM15						41.8
MCO_0043435	CLEC18C						40.2
MCO_0043458	LRTM2		24.4
MCO_0043497	SLC38A8					2.2
MCO_0043520	TMEM194A				39.2
MCO_0043527	RFWD3			40.7
MCO_0043548	KCTD19						42.9
MCO_0043585	DNAH6			43.4
MCO_0043605	RFNG			43.1
MCO_0043616	RFNG						40.3
MCO_0043671	MCM9			40.3
MCO_0043688	LOC100653515			42.8
MCO_0043721	C16orf90				33.5	3.9
MCO_0043729	PSAPL1					4.4
MCO_0043732	KIF5A		42.8			7.3
MCO_0043820	PACS2					3
MCO_0043850	PLXNA2					2.2
MCO_0044025	LIMCH1	46.5
MCO_0044050	WSCD2					3.4
MCO_0044225	LBX2					2.1
MCO_0044327	MRGPRE					3.1
MCO_0044398	LPHN1					2.7
MCO_0044462	C1QL4						45.7
MCO_0044474	PRR13						42.9
MCO_0044486	PRR13					2.2
MCO_0044512	PALM3		29.4			3.6
MCO_0044531	HIST1H2BG						40.4
MCO_0044544	KRTAP10-6						42.3
MCO_0044545	AGRN						41.9
MCO_0044558	C7orf59				45.2
MCO_0044563	OR6C6					2.4
MCO_0044566	TMEM87B						41.4
MCO_0044567	DAZAP2					3.8
MCO_0044568	HIGD1A					3
MCO_0044588	RBM34					2.3
MCO_0044602	HMX2		29.9			4
MCO_0044608	COL4A4			41.7
MCO_0044612	PCDHGA2			46.2
MCO_0044621	PCDHA6			44.7
MCO_0044628	PILRA			40.8
MCO_0044632	SF3B2			39.3
MCO_0044641	DDHD2			39
MCO_0044740	INPP5D					2.1
MCO_0044747	FAM110D			40.3
MCO_0044887	GRM6	35.4
MCO_0044935	ZNF658					2.2
MCO_0044965	C3orf35		28.3
MCO_0044977	ZNF536	42.5
MCO_0045019	VANGL1						41.4
MCO_0045021	COX1					2.6
MCO_0045055	C1orf68	45.2
MCO_0045065	DVL1			42.8
MCO_0045072	GLCCI1			46.2
MCO_0045084	KLHL5			40.2
MCO_0045113	CUX2			46.7
MCO_0045126	FGF1						40.7
MCO_0045147	SDC3			45.8
MCO_0045185	KIAA1530			48.5
MCO_0045186	SLC9B1	47.2
MCO_0045199	KIAA1958			46.4
MCO_0045259	SF1						41
MCO_0045419	MLST8		38.1			2.5
MCO_0045434	RPS4X		34.5
MCO_0045450	CNTNAP3						45
MCO_0045456	MT1G		25.7
MCO_0045489	LARP7			13.7
MCO_0045499	HSFX2				38.5	2.6
MCO_0045521	POTEJ		33.2			2.8
MCO_0045548	HBQ1					2.5
MCO_0045554	H2AFV					2.1
MCO_0045557	CCDC34					2.7
MCO_0045561	AP4S1					2.2
MCO_0045580	CDH26	36
MCO_0045583	GNRH2				32.9	2.2
MCO_0045600	DGCR6L					2.4
MCO_0045602	CRB3					4.1
MCO_0045603	NDFIP1					2.6
MCO_0045605	SNRPB					2.2
MCO_0045645	IFNA7						42.3
MCO_0045718	GOLGA6C					4
MCO_0045732	KRTAP4-4				32.5	4.7
MCO_0045748	OR5T3	43.3					45.5
MCO_0045779	GJC3	24	19.7			4.2
MCO_0045792	SLC35G3					2.1
MCO_0045794	FEM1A					2.1
MCO_0045797	RPLP2						41
MCO_0045809	RPLP2					2.4
MCO_0045813	EIF5A					2.3
MCO_0045821	KRTAP9-3						45.1
MCO_0045828	PTMA					2.2
MCO_0045844	SNRPE					2.1
MCO_0045881	KRTAP8-1		49.2
MCO_0045882	IL28A	31.2	30.9			6.6
MCO_0045901	TPT1					2.4
MCO_0045911	AQP12B					2.1
MCO_0045919	OR4C46					2.2
MCO_0045924	FGF7					2.2
MCO_0045931	OR4C46					5
MCO_0045936	ANK2		35.1		28.2	4.8
MCO_0045937	LCE5A					3.1
MCO_0045948	LCE5A		49.5
MCO_0045955	RPL23A		27.4			4
MCO_0045960	KRTAP19-6					2
MCO_0045972	KRTAP19-5				36.4	4.2
MCO_0045984	DNAJB13					2.1
MCO_0046012	ALOX15					4.4
MCO_0046023	BTNL8					2.5
MCO_0046031	PSG3					2.1
MCO_0046036	QRFP					2.4
MCO_0046064	XAGE5					3.5
MCO_0046071	POTEF	45.9				2.3	44
MCO_0046077	SPANXD					2
MCO_0046078	ARGFX					2
MCO_0046116	MORN4					2.4
[truncated: 191 more rows]
